# Supplementary material for: Role of Chemistry and Crystal Structure on the Electronic Defect States in Cs-Based Halide Perovskites
Source: Materials (Basel). 2021 Feb 22;14(4):1032. doi: 10.3390/ma14041032 (PMC7926727; doi:10.3390/ma14041032)
Supplement: Supplementary file 1 [file materials-14-01032-s001.zip]

Archive with 1 entries (1 files):
- materials-1051700-supplementary.pdf
